# Supplementary material for: Using structural equation modeling to investigate change and response shift in patient-reported outcomes: practical considerations and recommendations
Source: Qual Life Res. 2021 Feb 7;30(5):1293–304. doi: 10.1007/s11136-020-02742-9 (PMC8068637; doi:10.1007/s11136-020-02742-9)
Supplement: Supplementary file 2 — Supplementary file1 (R 8 KB) [file 11136_2020_2742_MOESM2_ESM.r]

##########################################################
#### SEM APPROACH FOR THE DETECTION OF RESPONSE SHIFT ####
##########################################################

#######################
# EXAMPLE SYNTAX LAVAAN

# install and load lavaan package 
# see also https://lavaan.ugent.be/
install.packages(lavaan)
require(lavaan)

#######################
# DATA

# here, I use [DATA] throughout the syntax to refer to the data
# [DATA] contains the observed scores on nine indicators, measured at two occasions
# S1.t1, S2.t1, and S3.t1 are three measures of social health measured at time 1
# S1.t2, S2.t2, and S3.t2 are the same three measures of social health measured at time 2
# M1.t1, M2.t1, and M3.t1 are three measures of mental health measured at time 1
# M1.t2, M2.t2, and M3.t2 are the same three measures of mental health measured at time 2
# P1.t1, P2.t1, and P3.t1 are three measures of physical health measured at time 1
# P1.t2, P2.t2, and P3.t2 are the same three measures of physical health measured at time 2

#######################
# ANALYSES

### STEP 1: ESTABLISHING A MEASUREMENT MODEL
### We specify a 3-factor model to capture the three domains of HRQL (i.e. social, mental, and physical health) at two occasions
### No restrictions on any parameters over time
### Identification through fixing common factor variances at 1 (at both occasions) and common factor means at 0 (at both occasions)

STEP1 = '

	### SPECIFICATION OF THE COVARIANCE STRUCTURE
	### Specificaton of measurement structure (i.e. factor loadings)
	# Time 1
	SOCIAL.T1 =~ S1.t1 + S2.t1 + S3.t1
	MENTAL.T1 =~ M1.t1 + M2.t1 + M3.t1
	PHYSCIAL.T1 =~ P1.t1 + P2.t1 + P3.t1

	# Time 2
	SOCIAL.T2 =~ S1.t2 + S2.t2 + S3.t2
	MENTAL.T2 =~ M1.t2 + M2.t2 + M3.t2
	PHYSCIAL.T2 =~ P1.t2 + P2.t2 + P3.t2

	### specification of (co)variances of the underlying common factor
	### identification through fixing common factor variances at 1 (at both occasions)
	# Time 1
	SOCIAL.T1 ~~ 1*SOCIAL.T1 + MENTAL.T1 + PHYSICAL.T1
	MENTAL.T1 ~~ 1*MENTAL.T1 + PHYSICAL.T1
	PHYSICAL.T1 ~~ 1*PHYSICAL.T1

	# Time 2
	SOCIAL.T2 ~~ 1*SOCIAL.T2 + MENTAL.T2 + PHYSICAL.T2
	MENTAL.T2 ~~ 1*MENTAL.T2 + PHYSICAL.T2
	PHYSICAL.T2 ~~ 1*PHYSICAL.T2

	# Longitudinal relations Time 1 - Time 2
	SOCIAL.T1 ~~ SOCIAL.T2 + MENTAL.T2 + PHYSICAL.T2
	MENTAL.T1 ~~ SOCIAL.T2 + MENTAL.T2 + PHYSICAL.T2
	PHYSICAL.T1 ~~ SOCIAL.T2 + MENTAL.T2 + PHYSICAL.T2

	### Specification of residual (co)variances
	# Time 1
	S1.t1 ~~ S1.t1
	S2.t1 ~~ S2.t1
	S3.t1 ~~ S3.t1
	M1.t1 ~~ M1.t1
	M2.t1 ~~ M2.t1
	M3.t1 ~~ M3.t1
	P1.t1 ~~ P1.t1
	P2.t1 ~~ P2.t1
	P3.t1 ~~ P3.t1

	# Time 2
	S1.t2 ~~ S1.t2
	S2.t2 ~~ S2.t2
	S3.t2 ~~ S3.t2
	M1.t2 ~~ M1.t2
	M2.t2 ~~ M2.t2
	M3.t2 ~~ M3.t2
	P1.t2 ~~ P1.t2
	P2.t2 ~~ P2.t2
	P3.t2 ~~ P3.t2

	# Longitudinal relations Time 1 - Time 2
	S1.t1 ~~ S1.t2
	S2.t1 ~~ S2.t2
	S3.t1 ~~ S3.t2
	M1.t1 ~~ M1.t2
	M2.t1 ~~ M2.t2
	M3.t1 ~~ M3.t2
	P1.t1 ~~ P1.t2
	P2.t1 ~~ P2.t2
	P3.t1 ~~ P3.t2

	### SPECIFICATION OF THE MEAN STRUCTURE
	### Specification of intercept values
	# Time 1
	S1.t1 ~ 1 
	S2.t1 ~ 1 
	S3.t1 ~ 1 
	M1.t1 ~ 1 
	M2.t1 ~ 1 
	M3.t1 ~ 1 
	P1.t1 ~ 1 
	P2.t1 ~ 1 
	P3.t1 ~ 1 

	# Time 2
	S1.t2 ~ 1 
	S2.t2 ~ 1 
	S3.t2 ~ 1 
	M1.t2 ~ 1 
	M2.t2 ~ 1 
	M3.t2 ~ 1 
	P1.t2 ~ 1 
	P2.t2 ~ 1 
	P3.t2 ~ 1 

	### Specification of common factor means
	### Identification through fixing common factor means at 0 (at both occasions)
	# Time 1
	SOCIAL.T1 ~ 0*1
	MENTAL.T1 ~ 0*1
	PHYSICAL.T1 ~ 0*1

	# Time 2
	SOCIAL.T2 ~ 0*1
	MENTAL.T2 ~ 0*1
	PHYSICAL.T2 ~ 0*1
'

#### Run model
STEP1.OUT <- lavaan(	STEP1, 		
				data=[DATA]) 

#### Output
summary(	STEP1.OUT, 
		fit.measures=TRUE, 
		standardized=TRUE)

-> When model has adequate fit and is interpretable, continue with STEP2


### STEP 2: OVERALL TEST OF RESPONSE SHIFT
### Equality restrictions on all response shift parameters over time (i.e. factor loadings and intercepts)
### Identification through fixing common factor variances at 1 (at first occasion only) and common factor means at 0 (at first occasion only)

STEP2 = '

	### SPECIFICATION OF THE COVARIANCE STRUCTURE
	### Specificaton of measurement structure (i.e. factor loadings)
	### All factor loadings are restricted to be equal across occasions by using the same label (i.e. L1 through L9) at both occasions	
	# Time 1
	SOCIAL.T1 =~ L1*S1.t1 + L2*S2.t1 + L3*S3.t1
	MENTAL.T1 =~ L4*M1.t1 + L5*M2.t1 + L6*M3.t1
	PHYSCIAL.T1 =~ L7*P1.t1 + L8*P2.t1 + L9*P3.t1

	# Time 2
	SOCIAL.T2 =~ L1*S1.t2 + L2*S2.t2 + L3*S3.t2
	MENTAL.T2 =~ L4*M1.t2 + L5*M2.t2 + L6*M3.t2
	PHYSCIAL.T2 =~ L7*P1.t2 + L8*P2.t2 + L9*P3.t2

	### specification of (co)variances of the underlying common factor
	### identification through fixing common factor variances at 1 (at first occasion only)
	# Time 1
	SOCIAL.T1 ~~ 1*SOCIAL.T1 + MENTAL.T1 + PHYSICAL.T1
	MENTAL.T1 ~~ 1*MENTAL.T1 + PHYSICAL.T1
	PHYSICAL.T1 ~~ 1*PHYSICAL.T1

	# Time 2
	SOCIAL.T2 ~~ SOCIAL.T2 + MENTAL.T2 + PHYSICAL.T2
	MENTAL.T2 ~~ MENTAL.T2 + PHYSICAL.T2
	PHYSICAL.T2 ~~ PHYSICAL.T2

	# Longitudinal relations Time 1 - Time 2
	SOCIAL.T1 ~~ SOCIAL.T2 + MENTAL.T2 + PHYSICAL.T2
	MENTAL.T1 ~~ SOCIAL.T2 + MENTAL.T2 + PHYSICAL.T2
	PHYSICAL.T1 ~~ SOCIAL.T2 + MENTAL.T2 + PHYSICAL.T2

	### Specification of residual (co)variances
	# Time 1
	S1.t1 ~~ S1.t1
	S2.t1 ~~ S2.t1
	S3.t1 ~~ S3.t1
	M1.t1 ~~ M1.t1
	M2.t1 ~~ M2.t1
	M3.t1 ~~ M3.t1
	P1.t1 ~~ P1.t1
	P2.t1 ~~ P2.t1
	P3.t1 ~~ P3.t1

	# Time 2
	S1.t2 ~~ S1.t2
	S2.t2 ~~ S2.t2
	S3.t2 ~~ S3.t2
	M1.t2 ~~ M1.t2
	M2.t2 ~~ M2.t2
	M3.t2 ~~ M3.t2
	P1.t2 ~~ P1.t2
	P2.t2 ~~ P2.t2
	P3.t2 ~~ P3.t2

	# Longitudinal relations Time 1 - Time 2
	S1.t1 ~~ S1.t2
	S2.t1 ~~ S2.t2
	S3.t1 ~~ S3.t2
	M1.t1 ~~ M1.t2
	M2.t1 ~~ M2.t2
	M3.t1 ~~ M3.t2
	P1.t1 ~~ P1.t2
	P2.t1 ~~ P2.t2
	P3.t1 ~~ P3.t2

	### SPECIFICATION OF THE MEAN STRUCTURE
	### Specification of intercept values
	### All interecepts are constrained to be equal across occasions (by using the same labels, i.e. T1 through T9, at both occasions)
	# Time 1
	S1.t1 ~ T1*1 
	S2.t1 ~ T2*1 
	S3.t1 ~ T3*1 
	M1.t1 ~ T4*1 
	M2.t1 ~ T5*1 
	M3.t1 ~ T6*1 
	P1.t1 ~ T7*1 
	P2.t1 ~ T8*1 
	P3.t1 ~ T9*1 

	# Time 2
	S1.t2 ~ T1*1 
	S2.t2 ~ T2*1 
	S3.t2 ~ T3*1 
	M1.t2 ~ T4*1 
	M2.t2 ~ T5*1 
	M3.t2 ~ T6*1 
	P1.t2 ~ T7*1 
	P2.t2 ~ T8*1 
	P3.t2 ~ T9*1 

	### Specification of common factor means
	### Identification through fixing common factor means at 0 (at the first occasions only)
	# Time 1
	SOCIAL.T1 ~ 0*1
	MENTAL.T1 ~ 0*1
	PHYSICAL.T1 ~ 0*1

	# Time 2
	SOCIAL.T2 ~ 1
	MENTAL.T2 ~ 1
	PHYSICAL.T2 ~ 1
'

#### Run model
STEP2.OUT <- lavaan(	STEP2, 		
				data=[DATA]) 

#### Output
summary(	STEP2.OUT, 
		fit.measures=TRUE, 
		standardized=TRUE)

#### Omnibus test for response shift
anova(STEP1.OUT,STEP2.OUT)

-> When the omnibus test for response shift is significant, this indicates the (overall) presence of response shift
-> Continue with STEP3 to identify specific indications of response shift


#### STEP 3: RESPONSE SHIFT DETECTION

-> Use an iterative procedure to modify the model from STEP2 (where all possible response shifts are considered one at a time) to identify specific response shift effects.
-> Test whether response shift is significant
-> Look at parameter estimates to interpret detected response shift

# Calculate effect-size for impact of response shift on change in the observed variable
-> See Verdam, Oort, & Sprangers, 2017 (JCE, 85, 37-44) 


#### STEP 4: TRUE CHANGE ASSESSMENT

-> In the final model from STEP3: Look at the parameter estimates of the common factor means at the second occasions (i.e. SOCIAL.T2, MENTAL.T2 and PHYSICAL.T2)
-> Calculate effect-size for the estimated true change using Cohen's d: mean_post - mean_pre / sqrt(variance_post + variance_pre - 2correlation_postpre*sd_post*sd_pre)
-> To evaluate the impact of response shift on true change, compare these estimates to the same estimates of the 'no response shift model' from STEP2
